# Supplementary material for: Development of a Fast Liquid Chromatography Coupled to Mass Spectrometry Method (LC-MS/MS) to Determine Fourteen Lipophilic Shellfish Toxins Based on Fused–Core Technology: In-House Validation
Source: Mar Drugs. 2021 Oct 24;19(11):603. doi: 10.3390/md19110603 (PMC8622501; doi:10.3390/md19110603)
Supplement: Supplementary file 1 [file marinedrugs-19-00603-s001.zip]

Archive with 1 entries (1 files):
- marinedrugs-1411341-supplementary.pdf
